# Supplementary material for: Biospeciation of Oxidovanadium(IV) Imidazolyl–Carboxylate Complexes and Their Action on Glucose-Stimulated Insulin Secretion in Pancreatic Cells
Source: Molecules. 2024 Feb 4;29(3):724. doi: 10.3390/molecules29030724 (PMC10856044; doi:10.3390/molecules29030724)
Supplement: Supplementary file 1 [file molecules-29-00724-s001.zip]

Archive with 1 entries (1 files):
- molecules-2677060-supplementary.pdf
